# Supplementary material for: Metabolomic profiling of renal cyst fluid in advanced ADPKD: insights from dialysis and transplantation cohorts
Source: Metabolomics. 2025 Jun 26;21(4):90. doi: 10.1007/s11306-025-02291-7 (PMC12202516; doi:10.1007/s11306-025-02291-7)
Supplement: Supplementary file 1 — Supplementary Material 1 [file 11306_2025_2291_MOESM1_ESM.xlsx]

## Sheet: supplement
Data derived from untargeted HPLC-ESI-qTOFMS analyses in positive mode (information-dependent acquisition, IDA). Statistical testing resulted in 364 significant features (p < 0.05) for the comparison of dialysis patients to transplant-patients. Top 10 features with the highest absolute log2FC (ABS) and the lowest p-value are marked green. The Mann-Whitney U-Test was used for statistical testing. …									Level 1	Matching to an authentic standard
									Level 2	Putatively annotated compound. Annotation verified using a spectral library.
									Level 3	Putatively characterised compound class. Level 4 plus spectral properites that indicate class.
									Level 4	Unknown compound. There is a reproducible and integrateable MS signal.
* Features of stable-isotope labelled compounds, that were added during sample preparation for UHPLC-qTOF-MS analysis. Features are significant due to PQ-normalisation.
No.	m/z	retention time / min	annotation ([M+H]+ if not stated otherwise)	sum formula	level of confidence for annotation1	p-value	log2FC	ABS(log2FC)
1	321.133	7.6	Mycophenolic acid (product of in-source fragmentation of MPA glucuronide)	C23H28O12	level 1	0.0235767	-14.1452	14.1452
2	321.133	6.59	Mycophenolic acid (product of in-source fragmentation of MPA acyl-glucuronide)	C23H28O12	level 2	0.0235767	-10.8792	10.8792
3	267.134	3.18	Dipeptide (Possible amino acids are phenylalanine and threonine)	C13H18N2O4	level 3	0.0235767	10.7886	10.7886
4	239.139	7.61		C12H18N2O3	level 3	0.0235767	10.7421	10.7421
5	324.095	7.09			level 4	0.0235767	10.5918	10.5918
6	190.091	2.05			level 4	0.0471535	9.74838	9.74838
7	477.172	6.9	[M+Na]+ of a glucoronide (e.g. alpha-CEHC glucuronide)	C22H30O10	level 3	0.0235767	9.32312	9.32312
8	271.163	6.97	Glutamine-conjugate	C13H22N2O4	level 3	0.0235767	8.76896	8.76896
9	313.164	7.59			level4	0.0471535	8.64719	8.64719
10	210.076	7.11	Isomer of methoxyhippuric acid	C10H11NO4	level 3	0.0235767	8.39763	8.39763
11	206.084	5.49	N-Propionylmethionine	C8H15NO3S	level 3	0.0235767	7.75796	7.75796
12	207.065	7.6		C11H10O4	level 3	0.0235767	-7.54773	7.54773
13	271.205	8	Steroid	C19H26O	level 3	0.0235767	7.39961	7.39961
14	387.2	7.19		C19H30O8	level 3	0.0235767	7.35903	7.35903
15	325.128	6.12	[M+Na]+ of a dipeptide (Possible amino acids are histidine and phenylalanine)	C15H18N4O3	level 3	0.0235767	7.30109	7.30109
16	332.134	6.54			level 4	0.0471535	7.19189	7.19189
17	389.216	6.83	Tripeptide (Possible amino acids are arginine, aspartic acid and valine)	C15H28N6O6	level 3	0.0235767	7.16022	7.16022
18	206.081	7.48	N-Cinnamoylglycine	C11H11NO3	level 1	0.0235767	7.11889	7.11889
19	208.045	5.93		C7H5N5O3	level 3	0.0235767	6.82134	6.82134
20	306.136	8.64		C13H23NO5S	level 3	0.0235767	6.79065	6.79065
21	261.144	6.15			level 4	0.0471535	6.55546	6.55546
22	74.071	1.53	Methylguanidine	C2H7N3	level 3	0.0235767	6.4151	6.4151
23	305.112	6.94			level 4	0.0235767	6.07611	6.07611
24	270.079	6.37			level 4	0.0235767	5.99022	5.99022
25	88.086	2.05	Guanidine species	C3H9N3	level 3	0.0235767	5.93144	5.93144
26	210.076	7.23		C10H11NO4	level 3	0.0235767	5.90698	5.90698
27	297.144	6.39			level 4	0.0235767	5.75076	5.75076
28	302.113	7.08		C15H15N3O4	level 3	0.0235767	5.69909	5.69909
29	473.197	6.97			level 4	0.0235767	5.58468	5.58468
30	365.199	7.23			level 4	0.0471535	5.26003	5.26003
31	297.144	6.19			level 4	0.0235767	5.19577	5.19577
32	237.073	6.51			level 4	0.0235767	5.14059	5.14059
33	217.031	1.4	D-Glucoronolactone [M+Na]+	C6H8O6	level 1	0.0235767	5.09729	5.09729
34	286.074	4.45			level 4	0.0235767	4.92823	4.92823
35	224.055	6.21		C10H9NO5	level 3	0.0471535	4.90107	4.90107
36	227.091	7.79			level 4	0.0235767	4.72548	4.72548
37	195.076	6.13	Aminohippuric acid isomer	C9H10N2O3	level 2	0.0235767	4.70741	4.70741
38	231.181	1.93			level 4	0.0235767	4.60261	4.60261
39	453.125	1.78			level 4	0.0471535	4.54469	4.54469
40	304.175	5	Pimeloylcarnitine	C14H25NO6	level 3	0.0235767	4.49156	4.49156
41	338.086	5.3			level 4	0.0235767	4.42563	4.42563
42	239.138	6.89			level 4	0.0235767	4.41859	4.41859
43	288.192	5.86			level 4	0.0471535	4.28186	4.28186
44	361.069	3.88			level 4	0.0235767	4.271	4.271
45	208.096	7	N-acetyl-phenylalanine	C11H13NO3	level 1	0.0471535	4.24627	4.24627
46	304.129	6.07	Indoleacetyl glutamine	C15H17N3O4	level 3	0.0235767	4.20007	4.20007
47	326.111	6.07			level 4	0.0235767	4.1381	4.1381
48	219.553	5.93			level 4	0.0235767	4.09208	4.09208
49	252.086	6.11			level 4	0.0235767	4.09172	4.09172
50	385.185	6.91			level 4	0.0235767	4.08961	4.08961
51	148.096	2.51		C6H13NO3	level 3	0.0235767	-4.06285	4.06285
52	333.119	5.47			level 4	0.0235767	4.01436	4.01436
53	140.068	1.54		C5H11NO2	level 3	0.0235767	-3.98994	3.98994
54	187.058	1.57	6-Deoxy-L-galactose [M+Na]+	C6H12O5	level 1	0.0235767	-3.98584	3.98584
55	345.094	2.67			level 4	0.0471535	3.94518	3.94518
56	281.113	4.7	Hydroxyphenylacetylglutamine	C13H16N2O5	level 3	0.0235767	3.90235	3.90235
57	269.124	2.72			level 4	0.0235767	3.79353	3.79353
58	266.102	6.46	N-Phenylacetylglutamic acid	C13H15NO5	level 3	0.0235767	3.69555	3.69555
59	160.097	2.82		C7H13NO3	level 3	0.0235767	-3.617	3.617
60	342.201	6.41			level 4	0.0235767	3.60952	3.60952
61	162.112	1.42	Carnitine		level 1	0.0235767	-3.5894	3.5894
62	263.103	5.66		C13H14N2O4	level 3	0.0235767	3.53376	3.53376
63	305.111	6.64	N-(Indole-3-acetyl)glutamic acid	C15H16N2O5	level 3	0.0235767	3.50332	3.50332
64	210.076	6.4	Isomer of methoxyhippuric acid	C10H11NO4	level 3	0.0235767	3.49173	3.49173
65	234.088	7.18			level 4	0.0235767	3.4876	3.4876
66	316.066	2.93			level 4	0.0235767	3.46831	3.46831
67	276.144	3.84	Glutarylcarnitine	C12H21NO6	level 2	0.0235767	3.45632	3.45632
68	276.017	4.35			level 4	0.0235767	3.41604	3.41604
69	250.074	5.09		C9H15NO5	level 3	0.0235767	3.39832	3.39832
70	690.05	6.77			level 4	0.0235767	-3.38465	3.38465
71	281.147	7.03			level 4	0.0471535	3.37928	3.37928
72	269.148	6.8		C13H20N2O4	level 3	0.0235767	3.37884	3.37884
73	206.012	2.64			level 4	0.0235767	3.36604	3.36604
74	305.205	1.64			level 4	0.0235767	-3.35277	3.35277
75	257.149	6.61			level 4	0.0235767	3.34745	3.34745
76	323.121	4.73			level 4	0.0235767	3.29903	3.29903
77	196.06	4.6	Hydroxyhippuric acid isomer	C9H9NO4	level 2	0.0471535	3.26843	3.26843
78	427.156	5.2			level 4	0.0235767	3.26457	3.26457
79	197.128	5.41			level 4	0.0235767	-3.25947	3.25947
80	343.138	5.62			level 4	0.0235767	3.22197	3.22197
81	325.128	6.34			level 4	0.0235767	3.19957	3.19957
82	204.063	3.03			level 4	0.0235767	-3.19824	3.19824
83	147.094	1.98			level 4	0.0235767	3.19524	3.19524
84	187.129	1.52			level 4	0.0235767	3.15616	3.15616
85	283.162	1.59			level 4	0.0235767	-3.14264	3.14264
86	204.134	2.99		C8H17N3O3	level 3	0.0235767	3.07167	3.07167
87	158.081	5.16	3-Methylcrotonylglycine	C7H11NO3	level 2	0.0235767	3.07001	3.07001
88	158.117	5.1			level 4	0.0235767	-3.04638	3.04638
89	689.21	2.02			level 4	0.0471535	3.01891	3.01891
90	118.086	1.41	Betaine	C5H11NO2	level 1	0.0235767	-2.97571	2.97571
91	210.076	6.57		C10H11NO4	level 3	0.0471535	2.94747	2.94747
92	298.041	3.53			level 4	0.0471535	2.9429	2.9429
93	361.149	5.66			level 4	0.0235767	2.93864	2.93864
94	274.103	3		C10H15N3O6	level 3	0.0235767	2.86545	2.86545
95	196.071	2.53		C8H9N3O3	level 3	0.0235767	2.83201	2.83201
96	196.06	6.27	Hydroxyhippuric acid isomer	C9H9NO4	level 3	0.0235767	2.81557	2.81557
97	316.175	4.91			level 4	0.0471535	2.80462	2.80462
98	162.055	6.19			level 4	0.0235767	2.79336	2.79336
99	165.076	1.66	6-Deoxy-l-galactose		level 1	0.0235767	-2.77561	2.77561
100	271.205	8.3	Steroid	C19H28O2	level 3	0.0235767	2.77166	2.77166
101	303.095	4.31			level 4	0.0235767	2.73664	2.73664
102	249.155	1.69			level 4	0.0235767	-2.72565	2.72565
103	195.076	4.93	Aminohippuric acid isomer	C9H10N2O3	level 3	0.0235767	2.7207	2.7207
104	369.151	7.03			level 4	0.0235767	2.72056	2.72056
105	245.16	3.19		C10H20N4O3	level 3	0.0235767	2.71624	2.71624
106	242.06	6.22			level 4	0.0235767	-2.68613	2.68613
107	201.159	2.22			level 4	0.0235767	2.68069	2.68069
108	180.065	5.92	Hippuric acid		level 1	0.0235767	2.67888	2.67888
109	181.061	5.24	Picolinoylglycine	C8H8N2O3	level 2	0.0235767	2.67152	2.67152
110	287.16	5.08		C13H22N2O5	level 3	0.0235767	2.64212	2.64212
111	222.079	3.89			level 4	0.0235767	2.60248	2.60248
112	426.081	2.57			level 4	0.0235767	-2.57926	2.57926
113	265.022	1.72			level 4	0.0235767	-2.56153	2.56153
114	209.08	6.04			level 4	0.0471535	2.53294	2.53294
115	319.129	6.77			level 4	0.0235767	-2.51686	2.51686
116	271.14	2.93			level 4	0.0235767	2.50776	2.50776
117	363.163	5.06			level 4	0.0235767	2.47518	2.47518
118	551.21	5.77	Phenylacetylglutamine [M+Na]+	C26H32N4O8	level 2	0.0235767	2.46209	2.46209
119	133.096	1.37			level 4	0.0235767	-2.46152	2.46152
120	188.127	2.38			level 4	0.0235767	2.44815	2.44815
121	140.068	1.34		C5H11NO2	level 3	0.0235767	-2.43135	2.43135
122	385.091	1.75			level 4	0.0235767	-2.42335	2.42335
123	143.117	2.27			level 4	0.0235767	2.42162	2.42162
124	181.053	2.84	Methylthioribose	C6H12O4S	level 3	0.0235767	2.41945	2.41945
125	318.191	4.22			level 4	0.0235767	2.40961	2.40961
126	153.053	5.87	3-Hydroxyphenyllactic acid	C8H8O3	level 1	0.0235767	-2.38337	2.38337
127	283.128	6.64	Dipeptide (Possible amino acids are threonine and tyrosine)	C13H18N2O5	level 3	0.0235767	2.37977	2.37977
128	271.165	7.38	Glutamine conjugate	C13H22N2O4	level 3	0.0235767	2.37423	2.37423
129	178.542	2.58			level 4	0.0235767	-2.36693	2.36693
130	204.134	2.69			level 4	0.0471535	2.36156	2.36156
131	119.088	1.7			level 4	0.0235767	-2.36016	2.36016
132	207.079	5.88			level 4	0.0235767	-2.35906	2.35906
133	243.134	5.87	Pyroglutamyl(iso)leucine	C11H18N2O4	level 2	0.0235767	2.35021	2.35021
134	184.06	5.66			level 4	0.0235767	2.34972	2.34972
135	129.065	1.49			level 4	0.0235767	-2.33607	2.33607
136	218.102	3.71			level 4	0.0471535	2.3268	2.3268
137	218.138	3.47	Propionylcarnitine	C10H19NO4	level 2	0.0235767	-2.29072	2.29072
138	249.144	3.49			level 4	0.0235767	-2.28828	2.28828
139	146.117	1.59			level 4	0.0235767	-2.26808	2.26808
140	326.171	4.32			level 4	0.0235767	2.26426	2.26426
141	255.097	4.57			level 4	0.0235767	2.25132	2.25132
142	247.173	5.49			level 4	0.0235767	-2.24935	2.24935
143	361.062	2.43			level 4	0.0235767	-2.24548	2.24548
144	146.092	2.03	4-Guanidinobutyric acid	C5H11N3O2	level 1	0.0235767	2.23433	2.23433
145	270.191	4.38			level 4	0.0235767	-2.23029	2.23029
146	260.186	6.6	L-Hexanoylcarnitine	C13H25NO4	level 2	0.0471535	-2.22181	2.22181
147	284.093	5.78			level 4	0.0235767	2.21974	2.21974
148	147.076	1.38	L-Glutamine	C5H10N2O3	level 1	0.0471535	-2.21598	2.21598
149	252.09	3.64			level 4	0.0235767	2.20559	2.20559
150	372.737	1.39			level 4	0.0235767	-2.20541	2.20541
151	274.09	1.44			level 4	0.0235767	-2.201	2.201
152	243.134	5.66	Pyroglutamyl(iso)leucine	C11H18N2O4	level 2	0.0235767	2.19598	2.19598
153	119.088	2.09			level 4	0.0235767	-2.18277	2.18277
154	327.051	1.22			level 4	0.0235767	-2.18122	2.18122
155	330.191	5.61			level 4	0.0235767	2.18007	2.18007
156	160.097	5.35		C7H13NO3	level 3	0.0235767	2.1664	2.1664
157	169.035	2.31	Uric acid	C5H4N4O3	level 1	0.0235767	-2.16579	2.16579
158	318.969	1.41			level 4	0.0235767	-2.16349	2.16349
159	156.042	1.35			level 4	0.0235767	-2.16342	2.16342
160	313.035	1.21			level 4	0.0235767	-2.16056	2.16056
161	205.097	4.86	Tryptophan	C11H12N2O2	level 1	0.0235767	-2.16049	2.16049
162	310.112	2.45			level 4	0.0235767	-2.16008	2.16008
163	658.237	9.07			level 4	0.0471535	-2.15829	2.15829
164	422.217	4.86			level 4	0.0235767	-2.15277	2.15277
165	119.089	2.27			level 4	0.0235767	-2.15063	2.15063
166	169.035	2.62			level 4	0.0235767	-2.14095	2.14095
167	267.122	6.55			level 4	0.0235767	2.10729	2.10729
168	115.037	1.58			level 4	0.0471535	-2.09527	2.09527
169	231.144	1.5			level 4	0.0235767	-2.09472	2.09472
170	328.186	6.64			level 4	0.0471535	2.0901	2.0901
171	189.074	4.88			level 4	0.0235767	-2.07609	2.07609
172	203.052	1.37	Saccharide [M+Na]+	C6H12O6	level 3	0.0235767	-2.05934	2.05934
173	184.09	5.89			level 4	0.0235767	-2.05901	2.05901
174	212.103	2.25	N-acetyl-methylhistidine isomer	C9H13N3O3	level 3	0.0471535	2.04571	2.04571
175	247.092	1.87			level 4	0.0471535	2.04497	2.04497
176	301.139	4.73			level 4	0.0235767	2.04494	2.04494
177	134.106	3.13			level 4	0.0235767	-2.04384	2.04384
178	177.06	1.23			level 4	0.0235767	-2.04006	2.04006
179	304.175	4.68			level 4	0.0235767	2.03481	2.03481
180	251.102	6.44	N-acetylkynurenine	C12H14N2O4	level 3	0.0471535	2.0311	2.0311
181	231.169	3.07		C11H22N2O3	level 3	0.0235767	-2.02897	2.02897
182	146.117	4.65			level 4	0.0235767	-2.02801	2.02801
183	196.865	1.38			level 4	0.0235767	-2.01927	2.01927
184	234.058	2.58			level 4	0.0235767	-2.00707	2.00707
185	283.115	6.07			level 4	0.0235767	2.00589	2.00589
186	182.081	3.01	Tyrosine	C9H11NO3	level 2	0.0235767	-2.00474	2.00474
187	151.075	7.21			level 4	0.0235767	1.998	1.998
188	175.108	2.57			level 4	0.0235767	-1.99038	1.99038
189	133.097	1.13	Ornithine	C5H12N2O2	level 1	0.0235767	-1.98025	1.98025
190	232.118	6.16			level 4	0.0235767	1.9753	1.9753
191	138.048	2.32			level 4	0.0235767	-1.97505	1.97505
192	287.98	2.45			level 4	0.0235767	-1.96852	1.96852
193	216.045	3.57			level 4	0.0235767	-1.96632	1.96632
194	198.096	1.75			level 4	0.0235767	-1.96261	1.96261
195	158.117	2.27			level 4	0.0235767	-1.96169	1.96169
196	207.109	1.32			level 4	0.0235767	-1.95752	1.95752
197	248.149	2.87			level 4	0.0235767	-1.95659	1.95659
198	132.101	3.24	Leucine	C6H13NO2	level 1	0.0235767	-1.95246	1.95246
199	72.08	1.76			level 4	0.0235767	-1.94541	1.94541
200	205.155	1.29			level 4	0.0235767	1.9397	1.9397
201	282.064	2.08			level 4	0.0235767	-1.93808	1.93808
202	236.095	5.02			level 4	0.0471535	1.92341	1.92341
203	216.019	2.44			level 4	0.0235767	-1.91713	1.91713
204	426.062	2.69			level 4	0.0235767	1.9153	1.9153
205	165.088	1.37			level 4	0.0235767	-1.91237	1.91237
206	182.081	3.36			level 4	0.0471535	-1.91165	1.91165
207	175.118	1.35	Arginine	C6H14N4O2	level 1	0.0235767	-1.91156	1.91156
208	267.058	2.83	Uridine [M+Na]+	C9H12N2O6	level 1	0.0235767	-1.90945	1.90945
209	185.03	2.31			level 4	0.0235767	-1.90859	1.90859
210	185.097	5.88	2H5-hippuric acid*	C9H4D5NO3	level 1	0.0235767	-1.89615	1.89615
211	170.045	4.47	2-Furoylglycine	C7H7NO4	level 2	0.0235767	1.89339	1.89339
212	460.31	5.68			level 4	0.0471535	-1.88937	1.88937
213	270.797	1.39			level 4	0.0235767	-1.88722	1.88722
214	262.997	2.45			level 4	0.0235767	-1.88543	1.88543
215	430.913	1.23			level 4	0.0235767	-1.88468	1.88468
216	132.102	3.06	Isoleucine	C6H13NO2	level 1	0.0235767	-1.88398	1.88398
217	115.705	1.7			level 4	0.0235767	-1.88127	1.88127
218	265.118	5.77	Phenylacetylglutamine	C13H16N2O4	level 3	0.0235767	1.85987	1.85987
219	281.174	6.98			level 4	0.0471535	-1.85892	1.85892
220	273.108	2.27			level 4	0.0471535	1.85655	1.85655
221	372.1	5.39			level 4	0.0471535	-1.85363	1.85363
222	138.906	1.36			level 4	0.0235767	-1.85131	1.85131
223	416.284	5.47			level 4	0.0471535	-1.84893	1.84893
224	136.073	1.23			level 4	0.0235767	-1.84346	1.84346
225	145.099	3.02			level 4	0.0235767	-1.82858	1.82858
226	244.924	1.22			level 4	0.0235767	-1.82699	1.82699
227	191.04	1.52			level 4	0.0235767	-1.82492	1.82492
228	132.003	1.23			level 4	0.0235767	-1.82214	1.82214
229	136.507	2.45			level 4	0.0235767	-1.81552	1.81552
230	166.026	2.46			level 4	0.0235767	-1.80932	1.80932
231	105.042	1.27			level 4	0.0235767	-1.8056	1.8056
232	132.054	2.57			level 4	0.0235767	-1.80551	1.80551
233	174.084	3.02			level 4	0.0235767	-1.80034	1.80034
234	215.016	2.44	Citric acid [M+Na]+	C6H8O7	level 1	0.0235767	-1.79738	1.79738
235	204.123	2.27	Acetylcarnitine	C9H17NO4	level 2	0.0235767	-1.79457	1.79457
236	80.947	1.33			level 4	0.0235767	-1.78663	1.78663
237	82.944	1.33			level 4	0.0235767	-1.78127	1.78127
238	317.243	9.86			level 4	0.0235767	-1.7804	1.7804
239	230.989	2.45	Citric acid [M+K]+	C6H8O7	level 1	0.0235767	-1.77798	1.77798
240	232.227	9.35			level 4	0.0235767	-1.77437	1.77437
241	122.057	1.21			level 4	0.0235767	-1.7559	1.7559
242	247.092	1.75			level 4	0.0235767	1.75298	1.75298
243	140.14	1.15	2H7-ornithine*	[13]C5H12[15]N2O2	level 1	0.0235767	-1.75182	1.75182
244	718.836	1.22			level 4	0.0235767	-1.75045	1.75045
245	272.794	1.39			level 4	0.0235767	-1.74087	1.74087
246	175.11	4.03			level 4	0.0235767	-1.73804	1.73804
247	64.015	1.27			level 4	0.0235767	-1.73769	1.73769
248	176.113	4.03	13C9-15N-phenylalanine*	[13]C9H11[15]NO2	level 1	0.0235767	-1.73512	1.73512
249	122.084	1.67			level 4	0.0235767	-1.73124	1.73124
250	480.84	1.28			level 4	0.0235767	-1.7277	1.7277
251	212.51	2.45			level 4	0.0235767	-1.72398	1.72398
252	116.07	1.54	Proline	C5H9NO2	level 1	0.0235767	-1.72202	1.72202
253	166.086	4.03	Phenylalanine	C9H11NO2	level 2	0.0235767	-1.71918	1.71918
254	160.035	1.52			level 4	0.0235767	-1.71627	1.71627
255	85.028	1.83			level 4	0.0235767	-1.70562	1.70562
256	146.042	2.59			level 4	0.0235767	-1.70373	1.70373
257	191.105	3.02			level 4	0.0235767	-1.69554	1.69554
258	349.183	5.21			level 4	0.0235767	-1.69377	1.69377
259	104.052	2.3			level 4	0.0235767	-1.68415	1.68415
260	150.058	2.3	Methionine	C5H11NO2S	level 1	0.0235767	-1.68301	1.68301
261	380.769	1.34			level 4	0.0235767	-1.68222	1.68222
262	210.887	1.32			level 4	0.0235767	-1.67581	1.67581
263	155.069	2.31			level 4	0.0235767	-1.67271	1.67271
264	216.922	1.28			level 4	0.0235767	-1.67261	1.67261
265	139.119	3.07	13C6-15N-isoleucine*	[13]C6H13[15]NO2	level 1	0.0235767	-1.67248	1.67248
266	145.513	2.46			level 4	0.0235767	-1.67203	1.67203
267	127.038	1.91			level 4	0.0235767	-1.6676	1.6676
268	156.072	2.31	13C5-15N-methionine*	[13]C5H11[15]NO2S	level 1	0.0235767	-1.66468	1.66468
269	150.932	1.31			level 4	0.0235767	-1.66337	1.66337
270	307.024	2.43			level 4	0.0235767	-1.65789	1.65789
271	104.106	1.38	Choline	C5H14NO	level 1	0.0235767	-1.65731	1.65731
272	171.076	2.57			level 4	0.0235767	-1.656	1.656
273	113.034	2.85			level 4	0.0235767	-1.6529	1.6529
274	85.028	1.63			level 4	0.0471535	-1.65208	1.65208
275	156.072	3			level 4	0.0235767	-1.64051	1.64051
276	446.887	1.23			level 4	0.0235767	-1.63877	1.63877
277	174.034	2.35			level 4	0.0235767	-1.6355	1.6355
278	158.068	2.31			level 4	0.0235767	-1.63243	1.63243
279	136.063	2.57			level 4	0.0235767	-1.62893	1.62893
280	242.925	1.22			level 4	0.0235767	-1.62185	1.62185
281	139.119	3.23	13C6-15N-leucine*	[13]C6H13[15]NO2	level 1	0.0235767	-1.62063	1.62063
282	265.106	2.57			level 4	0.0235767	-1.61656	1.61656
283	138.116	3.11			level 4	0.0235767	-1.61596	1.61596
284	259.092	3.59			level 4	0.0235767	-1.61475	1.61475
285	192.108	3.01	13C9-15N-tyrosine*	[13]C9H11[15]NO3	level 1	0.0235767	-1.61244	1.61244
286	127.038	1.73			level 4	0.0235767	-1.61035	1.61035
287	130.049	2.57	5-Oxo-L-proline		level 1	0.0235767	-1.60484	1.60484
288	413.141	4.71	N6-Threonylcarbamoyladenosine	C15H20N6O8	level 2	0.0235767	1.60478	1.60478
289	138.116	3.24			level 4	0.0235767	-1.59685	1.59685
290	211.058	5.01			level 4	0.0471535	1.59127	1.59127
291	122.084	1.53	13C5-15N-proline*	[13]C5H9[15]NO2	level 1	0.0235767	-1.58539	1.58539
292	218.128	4.86	13C11-15N2-tryptophan*	[13]C11H12[15]N2O2	level 1	0.0235767	-1.58347	1.58347
293	380.899	1.22			level 4	0.0235767	-1.58231	1.58231
294	199.101	4.87			level 4	0.0235767	-1.5814	1.5814
295	134.534	2.6			level 4	0.0471535	-1.57958	1.57958
296	235.056	1.31	Homocysteine thiolactone [2M+H]+	C8H15N2O2S2	level 1	0.0235767	-1.57164	1.57164
297	219.026	1.34	Saccharide [M+K]+	C6H12O6	level 2	0.0235767	-1.56848	1.56848
298	268.846	1.33			level 4	0.0235767	-1.5553	1.5553
299	217.125	4.86			level 4	0.0235767	-1.55367	1.55367
300	285.119	2.23			level 4	0.0235767	1.55311	1.55311
301	187.094	4.23			level 4	0.0235767	-1.54457	1.54457
302	146.081	3.44	4-Acetamidobutanoic aid	C6H11NO3	level 1	0.0235767	1.54388	1.54388
303	185.127	1.36	13C6-15N4-arginine*	[13]C6H14[15]N4O2	level 1	0.0235767	-1.53846	1.53846
304	222.868	1.33			level 4	0.0235767	-1.53744	1.53744
305	191.04	1.37	Glutamine [M-H+2Na]+	C5H10N2O3	level 1	0.0235767	-1.53378	1.53378
306	155.111	4.87			level 4	0.0235767	-1.52978	1.52978
307	385.128	2.74	S-(5'-Adenosyl)-L-homocysteine	C14H20N6O5S	level 1	0.0235767	1.52725	1.52725
308	141.065	1.75	Methylimidazoleacetic acid	C6H8N2O2	level 3	0.0471535	1.52648	1.52648
309	156.087	4.86			level 4	0.0235767	-1.52415	1.52415
310	232.897	1.27			level 4	0.0235767	-1.51021	1.51021
311	145.049	1.61			level 4	0.0235767	-1.50763	1.50763
312	174.938	1.23			level 4	0.0235767	-1.50097	1.50097
313	127.088	4.86			level 4	0.0235767	-1.49898	1.49898
314	385.147	6.74			level 4	0.0235767	1.49591	1.49591
315	282.118	1.74			level 4	0.0471535	-1.49465	1.49465
316	135.061	2.58			level 4	0.0235767	-1.48243	1.48243
317	218.974	2			level 4	0.0235767	-1.48017	1.48017
318	160.133	2.26			level 4	0.0235767	-1.47833	1.47833
319	224.865	1.33			level 4	0.0235767	-1.47575	1.47575
320	118.086	4.59			level 4	0.0235767	-1.47375	1.47375
321	92.11	3.24			level 4	0.0235767	-1.46656	1.46656
322	245.149	6.23	Hexanoylglutamine	C11H20N2O4	level 3	0.0235767	1.46479	1.46479
323	96.921	1.35			level 4	0.0235767	-1.45881	1.45881
324	447.141	5.45			level 4	0.0235767	-1.45135	1.45135
325	184.06	4.39			level 4	0.0235767	1.44836	1.44836
326	266.069	3.62			level 4	0.0235767	1.44775	1.44775
327	245.076	2.84	Uridine	C9H12N2O6	level 1	0.0235767	-1.43448	1.43448
328	393.132	3.25			level 4	0.0235767	1.43029	1.43029
329	105.11	1.38			level 4	0.0235767	-1.41635	1.41635
330	252.109	1.61			level 4	0.0235767	-1.40352	1.40352
331	210.17	4.23			level 4	0.0471535	-1.39192	1.39192
332	193.034	2.44	Citric acid	C6H8O7	level 1	0.0471535	-1.37673	1.37673
333	384.115	4.09	N6-Succinyladenosine	C14H17N5O8	level 2	0.0235767	1.32539	1.32539
334	334.139	5.67	Golotimod (gamma-Glu-Trp)	C16H19N3O5	level 2	0.0235767	-1.32146	1.32146
335	227.126	6.93			level 4	0.0235767	-1.32133	1.32133
336	234.894	1.28			level 4	0.0235767	-1.31901	1.31901
337	109.062	2.31			level 4	0.0235767	-1.3126	1.3126
338	194.081	6.68	Methylhippuric acid	C10H11NO3	level 2	0.0471535	1.29031	1.29031
339	288.144	3.89			level 4	0.0471535	1.28404	1.28404
340	221.025	1.34			level 4	0.0235767	-1.26637	1.26637
341	263.085	1.4			level 4	0.0235767	-1.25375	1.25375
342	166.072	2.39	7-Methylguanine	C6H7N5O	level 2	0.0471535	-1.24882	1.24882
343	271.04	1.35			level 4	0.0235767	-1.22651	1.22651
344	314.085	2.45			level 4	0.0235767	-1.21748	1.21748
345	338.134	5.09			level 4	0.0235767	1.20133	1.20133
346	132.066	3.13			level 4	0.0471535	-1.17692	1.17692
347	193.154	1.45			level 4	0.0235767	-1.14808	1.14808
348	116.07	2.67			level 4	0.0235767	-1.09688	1.09688
349	247.092	2.44			level 4	0.0471535	1.08808	1.08808
350	367.149	3.9			level 4	0.0235767	1.0769	1.0769
351	192.05	2.03			level 4	0.0471535	1.07329	1.07329
352	198.085	1.42	Citrulline [M+Na]+	C6H13N3O3	level 1	0.0235767	-1.05634	1.05634
353	362.155	4.47			level 4	0.0471535	1.04792	1.04792
354	291.082	2.49			level 4	0.0235767	0.997273	0.997273
355	116.07	2.88			level 4	0.0235767	-0.995005	0.995005
356	288.119	2.98			level 4	0.0235767	0.965057	0.965057
357	127.038	5.07			level 4	0.0235767	-0.937434	0.937434
358	157.012	2.12			level 4	0.0471535	-0.878049	0.878049
359	212.091	3.57			level 4	0.0235767	-0.861791	0.861791
360	171.064	5.02			level 4	0.0235767	0.806914	0.806914
361	61.039	1.45			level 4	0.0235767	-0.784699	0.784699
362	312.13	4.1	N,N-Dimethylguanosine	C12H17N5O5	level 2	0.0471535	0.771209	0.771209
363	62.042	1.6			level 4	0.0471535	-0.714033	0.714033
364	247.128	4.74			level 4	0.0471535	0.469854	0.469854
